# Supplementary material for: TurboID Identification of Evolutionarily Divergent Components of the Nuclear Pore Complex in the Malaria Model Plasmodium berghei
Source: mBio. 2022 Aug 30;13(5):e01815-22. doi: 10.1128/mbio.01815-22 (PMC9601220; doi:10.1128/mbio.01815-22)
Supplement: TABLE S2 [file mbio.01815-22-s0001.xlsx]

## Sheet: Sheet1
Table S2. Proteins identified in Nup313::turboID mass spectrometry experiment
Gene ID provided by plasmodb.org
Product description by plasmodb
Notes: manual function assignment
NLS: nuclear localization signal
TM: transmembrane domains
WT: wildtype control
313-1 and 313-2: biological replicate samples NSAF values
NSAF: normalized spectral abundance factor
Gene ID	Product description	Notes	NLS	TM	WT	313-1	313-2	313 Mean
PBANKA_0105400	coatomer alpha subunit, putative	ribosome protein transport	0	0	0	41.4384	43.2897	42.3641
PBANKA_0107600	nucleoporin NUP637, putative	Nup637	3	0	0	140.464	169.799	155.131
PBANKA_0110400	eukaryotic translation initiation factor 3 subunit L, putative	ribosome translation initiation	1	2	0	67.2645	60.2311	63.7478
PBANKA_0111200	nucleolar GTP-binding protein 1, putative	ribosome biogenesis	4	0	0	56.4346	75.8004	66.1175
PBANKA_0211900	cation transporting ATPase, putative	ATPase	1	11	0	34.7329	25.9176	30.3253
PBANKA_0309100	peptide chain release factor subunit 1, putative	ribosome translation termination	0	0	0	89.2669	39.9664	64.6167
PBANKA_0309200	conserved Plasmodium protein, unknown function	Nup390	1	5	0	147.628	124.26	135.944
PBANKA_0309400	conserved Plasmodium protein, unknown function	Nup434	4	0	0	135.854	191.83	163.842
PBANKA_0313800	ATP synthase subunit alpha, mitochondrial, putative	pyrimidine pathway	0	0	0	104.579	78.0366	91.3079
PBANKA_0314500	40S ribosomal protein S26, putative	ribosome	1	0	0	892.669	479.597	686.133
PBANKA_0315800	ribosome associated membrane protein RAMP4, putative	ribosome	0	1	0	1123.71	628.883	876.298
PBANKA_0316200	Plasmodium exported protein, unknown function	contaminant	0	4	0	65.9107	44.2641	55.0874
PBANKA_0316941	PIR protein	contaminant	2	1	0	84.9617	67.2606	76.1112
PBANKA_0401600	N-ethylmaleimide-sensitive fusion protein, putative	ribosome vesicle-mediated transport	0	0	0	73.7572	55.0374	64.3973
PBANKA_0416300	nucleoporin NUP221	Nup221	1	2	0	57.195	42.6787	49.9368
PBANKA_0417700	alpha tubulin 1	cytoskeleton	0	0	0	590.383	113.282	351.833
PBANKA_0417900	nucleoporin NUP138	Nup138	0	0	0	30.8862	20.7425	25.8143
PBANKA_0500200	PIR protein	contaminant	2	1	0	84.9617	67.2606	76.1112
PBANKA_0513400	LEM3/CDC50 family protein, putative	phospholipid translocation	0	0	0	73.6151	82.3971	78.0061
PBANKA_0522700	alpha tubulin 2	cytoskeleton	0	0	0	466.965	133.044	300.004
PBANKA_0524300	tryptophan-rich protein	contaminant	0	0	0	107.927	72.4815	90.2043
PBANKA_0601100	mitochondrial phosphate carrier protein, putative	contaminant	0	0	0	236.571	79.4379	158.004
PBANKA_0609700	conserved Plasmodium protein, unknown function	Nup candidate	4	4	0	26.331	47.1554	36.7432
PBANKA_0619200	secreted ookinete protein, putative	contaminant	0	0	0	53.5667	84.8129	69.1898
PBANKA_0623100	tryptophan-rich protein	contaminant	0	1	0	96.3587	129.425	112.892
PBANKA_0623300	tryptophan-rich protein	contaminant	0	1	0	225.074	89.0908	157.082
PBANKA_0703700	ATP-dependent RNA helicase DBP10, putative	ribosome biogenesis	8	0	0	31.9433	94.8305	63.3869
PBANKA_0706800	DnaJ protein, putative	chaperone	0	3	0	354.857	264.793	309.825
PBANKA_0709000	protein transport protein SEC61 subunit beta, putative	ribosome translocon	0	1	0	725.435	324.79	525.113
PBANKA_0717800	60S ribosomal protein L15, putative	ribosome	5	0	0	279.558	417.21	348.384
PBANKA_0803400	40S ribosomal protein S29, putative	ribosome	0	0	0	1768.81	475.156	1121.98
PBANKA_0804600	AAA family ATPase, putative	ATPase	1	0	0	52.7138	31.2984	42.0061
PBANKA_0807900	conserved Plasmodium protein, unknown function	Nup335	2	0	0	26.9058	33.1271	30.0164
PBANKA_0822700	ribosome production factor 1, putative	ribosome	3	0	0	51.3683	60.9991	56.1837
PBANKA_0905800	DnaJ protein, putative	chaperone	1	3	0	117.558	105.265	111.412
PBANKA_0906400	60S ribosomal protein L35ae, putative	ribosome	2	0	0	267.176	956.958	612.067
PBANKA_0911400	CLPTM1 domain-containing protein, putative		1	6	0	58.9602	105.59	82.2753
PBANKA_0914400	heat shock protein 70, putative	chaperone	0	0	0	86.4394	129.002	107.721
PBANKA_0916200	T-complex protein 1 subunit alpha, putative	chaperone	0	0	0	70.3614	47.2531	58.8073
PBANKA_0918100	60S ribosomal protein L38, putative	ribosome	2	0	0	943.364	950.313	946.838
PBANKA_0919000	26S proteasome regulatory subunit RPN7, putative	proteasome	0	0	0	97.2169	65.2887	81.2528
PBANKA_0922100	40S ribosomal protein S18, putative	ribosome	2	0	0	489.823	383.78	436.802
PBANKA_0926700	exported protein 1	contaminant	0	2	0	412.184	489.462	450.823
PBANKA_1000031	PIR protein	contaminant	2	1	0	84.9617	67.2606	76.1112
PBANKA_1008800	glucose-6-phosphate isomerase, putative	contaminant	1	0	0	43.7857	34.6633	39.2245
PBANKA_1018500	transcription factor BTF3, putative	ribosome NACA	1	0	0	147.462	233.479	190.471
PBANKA_1025200	H/ACA ribonucleoprotein complex subunit 4, putative	ribosome pseudouridylation	0	0	0	56.2685	66.8181	61.5433
PBANKA_1032500	ER membrane protein complex subunit 2, putative	ribosome ER	1	0	0	129.075	57.7893	93.4322
PBANKA_1034400	plasmepsin IV	contaminant	0	1	0	95.0313	67.709	81.3701
PBANKA_1039400	ribosomal protein S27a, putative	ribosome	2	0	0	769.253	401.81	585.532
PBANKA_1102200	merozoite surface protein 8	contaminant	1	0	0	188.204	223.489	205.847
PBANKA_1125600	pyruvate kinase, putative	contaminant	0	0	0	74.7676	50.2122	62.4899
PBANKA_1130800	phosphoinositide phosphatase SAC1, putative	phospholipid	0	1	0	97.5893	32.7694	65.1794
PBANKA_1140100	nucleoporin NUP205	Nup205	1	0	0	41.8011	74.8605	58.3308
PBANKA_1204400	DNA/RNA-binding protein Alba 3, putative	DNA	0	0	0	357.068	239.799	298.433
PBANKA_1206900	tubulin beta chain, putative	cytoskeleton	0	0	0	128.785	96.099	112.442
PBANKA_1211700	conserved Plasmodium protein, unknown function	Signal peptide	0	1	0	159.458	185.62	172.539
PBANKA_1214300	enolase, putative	contaminant	0	0	0	214.16	134.237	174.199
PBANKA_1219500	chloroquine resistance transporter, putative	contaminant	1	10	0	89.897	80.4971	85.197
PBANKA_1221200	60S ribosomal protein L34, putative	ribosome	4	0	0	815.377	365.059	590.218
PBANKA_1232500	eukaryotic translation initiation factor 3 subunit B, putative	ribosome translation initiation	1	0	0	160.082	250.851	205.466
PBANKA_1234200	40S ribosomal protein S24, putative	ribosome	2	0	0	430.897	578.762	504.83
PBANKA_1234800	40S ribosomal protein S9, putative	ribosome	1	0	0	505.373	633.542	569.458
PBANKA_1302200	translocation protein SEC62, putative	ribosome translocon	0	3	0	100.543	90.0296	95.2862
PBANKA_1310200	nucleoporin NUP313	Nup313	4	0	0	84.4337	141.759	113.097
PBANKA_1321400	large ribosomal subunit nuclear export factor, putative	ribosome	9	0	0	12.0888	35.8882	23.9885
PBANKA_1338300	60S ribosomal protein L6, putative	ribosome	0	0	0	502.714	315.104	408.909
PBANKA_1338600	60S ribosomal protein L23, putative	ribosome	3	0	0	211.084	141.759	176.422
PBANKA_1340300	phosphoribosylpyrophosphate synthetase, putative	pyrmidine purine pathway	0	0	0	88.8517	159.122	123.987
PBANKA_1345800	RNA-binding protein, putative	RNA binding protein	2	0	0	51.4197	40.7068	46.0633
PBANKA_1351900	60S ribosomal protein L6, putative	ribosome	2	0	0	248.092	259.176	253.634
PBANKA_1357700	aspartate carbamoyltransferase, putative	pyrimidine pathway	0	0	0	154.057	252.906	203.482
PBANKA_1362000	glutamate--tRNA ligase, putative	ribosome translation	0	0	0	47.5794	63.9065	55.7429
PBANKA_1364200	60S ribosomal protein L17, putative	ribosome	1	0	0	289.441	302.372	295.907
PBANKA_1365100	conserved Plasmodium protein, unknown function	Nup176	3	0	0	156.05	279.466	217.758
PBANKA_1401300	40S ribosomal protein S7, putative	ribosome	0	0	0	196.939	661.3	429.12
PBANKA_1404700	conserved protein, unknown function	Signal peptide	0	0	0	75.5064	50.7084	63.1074
PBANKA_1406700	carbamoyl phosphate synthetase, putative	pyrimidine pathway	0	0	0	70.9823	123.148	97.0651
PBANKA_1426300	ER membrane protein complex subunit 1, putative	ribosome ER	0	3	0	153.097	121.857	137.477
PBANKA_1426900	ATP-dependent RNA helicase DBP1, putative	ribosome translation initiation	0	0	0	42.0311	131.727	86.8788
PBANKA_1434800	aminophospholipid-transporting P-ATPase, putative	phospholipid flippase	0	7	0	25.2186	62.0996	43.6591
PBANKA_1441700	parasitophorous vacuolar protein 2	contaminant	2	0	0	83.4197	93.3713	88.3955
PBANKA_1443800	multidrug resistance-associated protein 2	contaminant	1	11	0	19.7448	35.3605	27.5526
PBANKA_1448500	sentrin-specific protease 1, putative	SUMO; yeast ULP1	2	0	0	60.7734	136.047	98.4102
PBANKA_1453300	acyl-CoA synthetase, putative	fatty acid metabolism	0	0	0	126.678	147.462	137.07
PBANKA_1454600	conserved Plasmodium protein, unknown function	Nup269	9	0	0	92.9798	105.964	99.4719
PBANKA_1459300	actin I	cytoskeleton	0	0	0	609.674	272.962	441.318
PBANKA_1463000	osmiophilic body protein G377	contaminant	1	0	0	65.9739	75.4853	70.7296
