# Supplementary material for: TurboID Identification of Evolutionarily Divergent Components of the Nuclear Pore Complex in the Malaria Model Plasmodium berghei
Source: mBio. 2022 Aug 30;13(5):e01815-22. doi: 10.1128/mbio.01815-22 (PMC9601220; doi:10.1128/mbio.01815-22)
Supplement: TABLE S4 [file mbio.01815-22-s0003.xlsx]

## Sheet: Sheet1
Table S4. Bioinformatic analyses of Plasmodium berghei nuceloporins
	SMART	CDD		PFAM		INTERPRO	HHPRED		DEEPCOIL2	PHYRE2
Gene ID	http://smart.embl-heidelberg.de/	https://www.ncbi.nlm.nih.gov/Structure/cdd/wrpsb.cgi		Pfam.xfam.org		https://www.ebi.ac.uk/interpro/	toolkit.tuebingen.mpg.de/hhpred		https://toolkit.tuebingen.mpg.de/tools/deepcoil2	http://www.sbg.bio.ic.ac.uk/~phyre2/html/page.cgi?id=index
PBANKA_0309400	none	cl36163	transcription termination factor Rho	none	none	Tm domains, Coils, Cytoplasmic and non cytoplasmic domains	6GMH_Q (50.05)	CTR9,RNA polymerase-associated protein	see Figure S8	human Nup155, 97% confidence
	na	cl41352	MSCRAMM family adhesin clumping factor ClfA	na	na	na	7C4J_I (47.47)	SWI/SNF chromatin-remodeling complex
	na	na	na	na	na	na	5HAX_A (36.56)	Nucleoporin NUP170 Chaematobium
PBANKA_0309200	5 TM; coiled coil	none	na	none	none	TM domains, Coils, Cytoplasmic and non cytoplasmic domains	6CJD_A (28.97)	controls needle assembly of T3SS	see Figure S8	na, low confidence
PBANKA_1454600	RPT1; coiled coil region	cl41352 (highly repetetive sequence)	MSCRAMM family adhesin clumping factor ClfA	none	none	TM domains, Coils, Cytoplasmic and non cytoplasmic domains	5NVM_D (32.64)	GRB10-interacting GYF protein 2	see Figure S8	na, low confidence
PBANKA_0807900	coiled coil region; RPT1	cl33865; cl34174; cl34174	DNA repair, chromosome segregation ATPase	ERM_helical	actin crosslinking	Coils	6YUF_C (85.04)	SMC3	see Figure S8	SMC4, 98% confidence
	na	na	na	na	na	na	6SO3_B (124.50) and >200 more	myosin heavy chain
PBANKA_1365100	RPT1	none	na	none	none	none	5AFU_4	dynein tail	see Figure S8	na, low confidence
	na	na	na	na	na	none	7DCO_T	RNA splicing
	na	na	na	na	na	none	5T2A_7	RACK1
	na	na	na	na	na	none	5HQG_A	ubiquitin ligase
