# Supplementary material for: TurboID Identification of Evolutionarily Divergent Components of the Nuclear Pore Complex in the Malaria Model Plasmodium berghei
Source: mBio. 2022 Aug 30;13(5):e01815-22. doi: 10.1128/mbio.01815-22 (PMC9601220; doi:10.1128/mbio.01815-22)
Supplement: TABLE S3 [file mbio.01815-22-s0002.xlsx]

## Sheet: Sheet1
Table S3. Proteins identified in Nup434::turboID mass spectrometry experiment
Gene ID provided by plasmodb.org
Product description by plasmodb
WT: wildtype control
434-1 and 434-2: biological replicate samples NSAF values
NSAF: normalized spectral abundance factor
Gene ID	Product Description	Nup	WT	434-1	434-2	434 mean
PBANKA_0103300	GYF domain-containing protein, putative		0	57.7452	50.1922	53.9687
PBANKA_0103900	KH domain-containing protein, putative		0	43.5606	30.8513	37.206
PBANKA_0105200	polypyrimidine tract-binding protein, putative		0	16.3186	17.3362	16.8274
PBANKA_0105400	coatomer alpha subunit, putative		0	77.1682	57.3862	67.2772
PBANKA_0105500	glutaredoxin-like protein		0	49.4091	52.4901	50.9496
PBANKA_0105600	translation initiation factor IF-2, putative		0	148.704	109.369	129.036
PBANKA_0107000	respiratory chain complex 4 associated protein		0	100.683	106.961	103.822
PBANKA_0107100	proteasome subunit alpha type-2, putative		0	181.657	241.231	211.444
PBANKA_0107300	T-complex protein 1 subunit zeta, putative		0	255.508	146.16	200.834
PBANKA_0107400	ornithine aminotransferase, putative		0	283.565	219.089	251.327
PBANKA_0107600	nucleoporin NUP637, putative	Nup637	0	302.122	329.298	315.71
PBANKA_0108800	histone H3, putative		0	313.893	166.733	240.313
PBANKA_0109100	transketolase, putative		0	223.005	169.222	196.113
PBANKA_0110400	eukaryotic translation initiation factor 3 subunit L, putative		0	131.526	99.8052	115.665
PBANKA_0111200	nucleolar GTP-binding protein 1, putative		0	31.5284	16.7472	24.1378
PBANKA_0201000	fam-b protein		0	82.7315	43.9452	63.3383
PBANKA_0201600	early transcribed membrane protein		0	180.887	256.223	218.555
PBANKA_0202300	UMP-CMP kinase, putative		0	29.5633	31.4068	30.4851
PBANKA_0203800	phenylalanine--tRNA ligase alpha subunit, putative		0	76.9179	61.2858	69.1018
PBANKA_0204200	tubulin-specific chaperone a, putative		0	64.681	68.7144	66.6977
PBANKA_0204500	LCCL domain-containing protein, putative		0	10.1738	10.8083	10.4911
PBANKA_0205200	conserved Plasmodium protein, unknown function		0	28.3237	48.1438	38.2337
PBANKA_0205400	proteasome subunit beta type-3, putative		0	195.823	104.017	149.92
PBANKA_0205900	Niemann-Pick type C1-related protein, putative		0	23.594	33.4204	28.5072
PBANKA_0206000	ATP synthase-associated protein, putative		0	63.1501	67.088	65.119
PBANKA_0207000	calcium-transporting ATPase, putative		0	142.933	202.462	172.698
PBANKA_0207200	V-type proton ATPase subunit C, putative		0	111.461	59.2056	85.3331
PBANKA_0208300	novel putative transporter 1		0	42.1832	22.4069	32.295
PBANKA_0208600	conserved protein, unknown function		0	39.0929	41.5307	40.3118
PBANKA_0209200	parasite-infected erythrocyte surface protein		0	105.667	134.707	120.187
PBANKA_0209900	nucleoside transporter 4, putative		0	49.7546	52.8572	51.3059
PBANKA_0210200	aspartate--tRNA ligase, putative		0	62.2295	49.5825	55.906
PBANKA_0211300	cysteine desulfurase IscS, putative		0	19.7271	20.9572	20.3422
PBANKA_0211900	cation transporting ATPase, putative		0	6.4681	6.87144	6.66977
PBANKA_0212100	eukaryotic translation initiation factor 2 subunit alpha		0	32.7373	34.7787	33.758
PBANKA_0213200	allantoicase, putative		0	72.7557	91.785	82.2704
PBANKA_0300600	Plasmodium exported protein, unknown function		0	98.5141	87.2144	92.8642
PBANKA_0302000	translocation protein SEC66, putative		0	77.3359	82.1585	79.7472
PBANKA_0302300	aspartate aminotransferase, putative		0	104.121	110.613	107.367
PBANKA_0303400	RNA-binding protein, putative		0	317.001	168.384	242.692
PBANKA_0303600	26S proteasome regulatory subunit RPN1, putative		0	42.9904	34.2534	38.6219
PBANKA_0304300	adenylosuccinate lyase, putative		0	46.7062	49.6187	48.1624
PBANKA_0304900	serine repeat antigen 3		0	68.1629	31.0343	49.5986
PBANKA_0305900	protein P22		0	97.9115	52.0086	74.9601
PBANKA_0306800	ATP-dependent RNA helicase UAP56, putative		0	160.314	243.302	201.808
PBANKA_0307000	60S ribosomal protein L37ae, putative		0	111.17	236.206	173.688
PBANKA_0308600	asparagine--tRNA ligase, putative		0	426.894	433.797	430.346
PBANKA_0309100	eukaryotic peptide chain release factor subunit 1, putative		0	124.677	185.432	155.055
PBANKA_0309200	conserved Plasmodium protein, unknown function	Nup390	0	95.6718	80.6093	88.1406
PBANKA_0309400	conserved Plasmodium protein, unknown function	Nup434	0	332.781	328.724	330.753
PBANKA_0309800	arginyl-tRNA--protein transferase, putative		0	30.7561	32.674	31.715
PBANKA_0310000	protein SIS1, putative		0	31.9532	33.9457	32.9494
PBANKA_0310900	T-complex protein 1 subunit theta, putative		0	334.125	354.961	344.543
PBANKA_0311000	protein transport protein SEC31, putative		0	69.2012	73.5164	71.3588
PBANKA_0312400	DNA-directed RNA polymerase II subunit RPB2, putative		0	32.5377	34.5667	33.5522
PBANKA_0313800	ATP synthase subunit alpha, mitochondrial, putative		0	77.9004	124.137	101.019
PBANKA_0314200	calcium-dependent protein kinase 1		0	20.406	43.357	31.8815
PBANKA_0314600	thioesterase/thiol ester dehydrase-isomerase, putative		0	84.7013	134.975	109.838
PBANKA_0314700	replication factor C subunit 2, putative		0	64.681	103.072	83.8762
PBANKA_0315800	ribosome associated membrane protein RAMP4, putative		0	313.893	333.467	323.68
PBANKA_0316000	replication factor C subunit 1, putative		0	49.5812	65.8413	57.7113
PBANKA_0316100	Plasmodium exported protein, unknown function		0	41.3657	43.9452	42.6555
PBANKA_0316200	Plasmodium exported protein, unknown function		0	49.0965	71.7174	60.407
PBANKA_0316841	fam-b protein		0	41.206	43.7756	42.4908
PBANKA_0316981	reticulocyte binding protein, putative		0	7.70567	4.09309	5.89938
PBANKA_0401500	exportin-1, putative		0	59.9571	54.5965	57.2768
PBANKA_0401600	N-ethylmaleimide-sensitive fusion protein, putative		0	68.6767	43.7756	56.2261
PBANKA_0402800	EH domain-containing protein, putative		0	121.048	85.7306	103.389
PBANKA_0403000	60S ribosomal protein L44, putative		0	103.615	220.153	161.884
PBANKA_0403800	transporter, putative		0	159.722	154.257	156.99
PBANKA_0405200	T-complex protein 1 subunit beta, putative		0	20.0232	21.2718	20.6475
PBANKA_0405300	40S ribosomal protein S23, putative		0	73.6025	78.1922	75.8973
PBANKA_0405500	60S ribosomal protein L7, putative		0	332.213	264.697	298.455
PBANKA_0406200	conserved Plasmodium protein, unknown function		0	2.94491	3.12855	3.03673
PBANKA_0406500	T-complex protein 1 subunit eta, putative		0	118.802	147.245	133.023
PBANKA_0407100	splicing factor 3B subunit 1, putative		0	8.41005	8.93449	8.67227
PBANKA_0407600	asparagine synthetase [glutamine-hydrolyzing]		0	275.534	175.63	225.582
PBANKA_0407700	60S acidic ribosomal protein P2, putative		0	96.1474	102.143	99.1452
PBANKA_0408400	phosphoglycerate mutase, putative		0	19.967	95.4545	57.7107
PBANKA_0408500	parasite-infected erythrocyte surface protein		0	43.1642	11.464	27.3141
PBANKA_0409800	ATP synthase F0 subunit d-like protein, putative		0	18.658	19.8214	19.2397
PBANKA_0410300	26S proteasome regulatory subunit RPN12, putative		0	105.667	74.8374	90.2522
PBANKA_0412800	eukaryotic translation initiation factor 4E, putative		0	329.104	299.679	314.391
PBANKA_0414500	protein YOP1		0	236.114	100.335	168.225
PBANKA_0415000	Maf-like protein, putative		0	23.3531	49.6187	36.4859
PBANKA_0415500	coatomer subunit beta, putative		0	32.0491	34.0477	33.0484
PBANKA_0416300	nucleoporin NUP221	Nup221	0	111.836	113.152	112.494
PBANKA_0416600	replication protein A1, small fragment		0	219.596	233.289	226.443
PBANKA_0417000	signal peptidase complex subunit 3, putative		0	57.6884	122.572	90.13
PBANKA_0417400	GTPase-activating protein, putative		0	31.0243	32.9589	31.9916
PBANKA_0417500	60S ribosomal protein L32, putative		0	162.937	346.194	254.566
PBANKA_0417900	nucleoporin NUP138	Nup138	0	138.042	210.809	174.426
PBANKA_0418000	ATP-dependent RNA helicase DDX60, putative		0	26.4604	42.1656	34.313
PBANKA_0418200	ras-related protein RAB7, putative		0	362.653	495.344	428.998
PBANKA_0500600	fam-b protein		0	215.169	182.869	199.019
PBANKA_0501300	DNA polymerase delta catalytic subunit, putative		0	29.186	51.6767	40.4314
PBANKA_0503600	60S ribosomal protein L30e, putative		0	296.454	209.961	253.207
PBANKA_0505100	ADP-ribosylation factor 1, putative		0	412.743	438.481	425.612
PBANKA_0505600	endomembrane protein 70, putative		0	34.4826	18.3164	26.3995
PBANKA_0505800	deoxyribose-phosphate aldolase, putative		0	122.203	216.372	169.287
PBANKA_0506700	citrate synthase, mitochondrial, putative		0	37.7115	20.0316	28.8715
PBANKA_0508100	chromodomain-helicase-DNA-binding protein 1, putative		0	47.9118	42.4163	45.164
PBANKA_0510900	40S ribosomal protein S2, putative		0	446.372	387.988	417.18
PBANKA_0513600	adenosine deaminase, putative		0	411.606	468.507	440.057
PBANKA_0514500	26S proteasome regulatory subunit RPN9, putative		0	82.0951	58.1429	70.119
PBANKA_0515300	SAE2 domain-containing protein, putative		0	46.3344	65.6317	55.983
PBANKA_0515900	mRNA-decapping enzyme subunit 1, putative		0	10.7045	11.372	11.0382
PBANKA_0518700	methionine--tRNA ligase, putative		0	83.1921	63.1284	73.1603
PBANKA_0519900	conserved Plasmodium protein, unknown function		0	13.4159	28.505	20.9605
PBANKA_0520900	antigen UB05, putative		0	89.6837	190.552	140.118
PBANKA_0522900	pre-mRNA-splicing helicase BRR2, putative		0	17.4029	9.24408	13.3235
PBANKA_0523100	eukaryotic initiation factor 4A-III, putative		0	54.73	58.1429	56.4365
PBANKA_0524000	conserved Plasmodium protein, unknown function		0	17.9669	9.54366	13.7553
PBANKA_0600500	GPN-loop GTPase, putative		0	45.2219	48.0418	46.6318
PBANKA_0602700	nucleosome assembly protein, putative		0	185.606	295.77	240.688
PBANKA_0603200	eukaryotic translation initiation factor 5A, putative		0	132.576	140.843	136.709
PBANKA_0604300	tetratricopeptide repeat protein, putative		0	97.0214	171.786	134.404
PBANKA_0604800	eukaryotic translation initiation factor 3 subunit C, putative		0	184.603	147.086	165.844
PBANKA_0605300	eukaryotic translation initiation factor 5, putative		0	62.1691	66.0458	64.1075
PBANKA_0607400	protein phosphatase PPM11, putative		0	60.7679	72.6269	66.6974
PBANKA_0610400	non-SERCA-type Ca2+ -transporting P-ATPase, putative		0	92.9897	83.5902	88.29
PBANKA_0611600	ribonucleoside-diphosphate reductase large subunit, putative		0	88.2013	93.7014	90.9514
PBANKA_0611800	N-acetyltransferase, GNAT family, putative		0	168.069	156.23	162.15
PBANKA_0613700	RNA-binding protein, putative		0	23.1003	24.5408	23.8206
PBANKA_0614500	eukaryotic translation initiation factor 3 subunit I, putative		0	32.6372	34.6724	33.6548
PBANKA_0615200	calcium-dependent protein kinase 4		0	101.064	171.786	136.425
PBANKA_0615400	serine--tRNA ligase, putative		0	318.578	253.833	286.205
PBANKA_0619100	40S ribosomal protein S5, putative		0	330.073	350.656	340.364
PBANKA_0619200	secreted ookinete protein, putative		0	222.805	236.699	229.752
PBANKA_0619900	Obg-like ATPase 1, putative		0	54.3123	57.6991	56.0057
PBANKA_0621300	conserved Plasmodium protein, unknown function		0	6.14413	6.52727	6.3357
PBANKA_0622700	mago nashi protein homologue, putative		0	72.1105	76.6072	74.3589
PBANKA_0702800	protein disulfide-isomerase, putative		0	309.986	305.793	307.889
PBANKA_0703900	receptor for activated c kinase, putative		0	331.44	316.897	324.168
PBANKA_0704500	HECT-like E3 ubiquitin ligase, putative		0	2.85357	3.03152	2.94254
PBANKA_0705600	conserved Plasmodium protein, unknown function		0	6.95268	7.38623	7.16946
PBANKA_0706200	nucleoside transporter 2, putative		0	57.7926	61.3964	59.5945
PBANKA_0707300	histone acetyltransferase GCN5, putative		0	8.18432	17.3894	12.7868
PBANKA_0708000	protein transport protein SEC23, putative		0	112.489	164.317	138.403
PBANKA_0709100	60S ribosomal protein L22, putative		0	154.672	164.317	159.494
PBANKA_0709400	conserved Plasmodium protein, unknown function		0	552.019	586.441	569.23
PBANKA_0711200	ubiquitin-like protein, putative		0	112.637	59.8304	86.2337
PBANKA_0712600	14-3-3 protein		0	407.342	476.017	441.68
PBANKA_0713300	histidine triad nucleotide-binding protein 1, putative		0	114.757	121.913	118.335
PBANKA_0715500	phosphoglucomutase-2		0	107.44	114.14	110.79
PBANKA_0715700	lysine decarboxylase-like protein, putative		0	61.5122	32.674	47.0931
PBANKA_0716000	structural maintenance of chromosomes protein 3, putative		0	9.08286	9.64925	9.36605
PBANKA_0717000	arsenical pump-driving ATPase, putative		0	84.4778	29.9152	57.1965
PBANKA_0717800	60S ribosomal protein L15, putative		0	364.422	387.147	375.784
PBANKA_0718400	histone acetyltransferase, putative		0	21.6698	11.5105	16.5901
PBANKA_0718800	small GTP-binding protein sar1, putative		0	167.629	118.721	143.175
PBANKA_0719300	bifunctional dihydrofolate reductase-thymidylate synthase, putative		0	90.906	38.6299	64.7679
PBANKA_0720300	eukaryotic translation initiation factor 3 subunit M, putative		0	295.088	235.117	265.103
PBANKA_0722600	fam-b protein		0	41.8524	44.4622	43.1573
PBANKA_0801200	erythrocyte membrane-associated antigen, putative		0	26.1963	16.6979	21.4471
PBANKA_0802300	HECT-type E3 ubiquitin ligase UT, putative		0	6.20666	3.29685	4.75176
PBANKA_0803600	importin-7, putative		0	95.6772	83.1628	89.42
PBANKA_0804000	60S ribosomal protein L37, putative		0	232.008	246.475	239.242
PBANKA_0804100	conserved Plasmodium protein, unknown function		0	13.5781	7.21238	10.3952
PBANKA_0807000	DNA-directed RNA polymerase II subunit RPB1, putative		0	32.3405	19.6327	25.9866
PBANKA_0808200	proteasome subunit alpha type-3, putative		0	298.826	272.109	285.467
PBANKA_0809100	proteasome activator 28, putative		0	38.3898	40.7837	39.5867
PBANKA_0810600	exoribonuclease, putative		0	24.7619	35.0746	29.9182
PBANKA_0811300	exportin-7, putative		0	73.6025	78.1922	75.8973
PBANKA_0811400	conserved Plasmodium protein, unknown function		0	26.0196	9.21403	17.6168
PBANKA_0813400	alkaline phosphatase, putative		0	23.5593	25.0284	24.2938
PBANKA_0813900	26S proteasome regulatory subunit RPN8, putative		0	100.367	71.0838	85.7254
PBANKA_0814200	elongation factor 1-beta, putative		0	41.5267	132.349	86.9377
PBANKA_0815700	major facilitator superfamily-related transporter, putative		0	21.736	46.1828	33.9594
PBANKA_0816400	ATP-dependent 6-phosphofructokinase, putative		0	238.259	165.835	202.047
PBANKA_0818600	pre-mRNA-splicing factor ATP-dependent RNA helicase PRP43, putative		0	27.295	14.4986	20.8968
PBANKA_0819000	glideosome-associated protein 50, putative		0	81.0559	57.4069	69.2314
PBANKA_0819300	eukaryotic translation initiation factor 3 subunit F, putative		0	68.194	72.4464	70.3202
PBANKA_0820000	DnaJ protein, putative		0	140.057	208.307	174.182
PBANKA_0821700	inosine-5'-monophosphate dehydrogenase, putative		0	84.2001	44.7253	64.4627
PBANKA_0823100	S-adenosylmethionine synthetase, putative		0	79.6445	112.815	96.2295
PBANKA_0823400	phosphoglycerate kinase, putative		0	461.785	490.581	476.183
PBANKA_0823500	glutamine synthetase, putative		0	154.392	123.015	138.704
PBANKA_0824800	polyadenylate-binding protein 2, putative		0	53.6299	56.9742	55.3021
PBANKA_0826700	parasitophorous vacuolar protein 5		0	144.221	204.286	174.253
PBANKA_0827200	monocarboxylate transporter, putative		0	20.8038	44.2022	32.503
PBANKA_0827500	glutamine-dependent NAD(+) synthetase, putative		0	146.197	155.313	150.755
PBANKA_0830000	RNA-binding protein, putative		0	38.2522	40.6375	39.4449
PBANKA_0831000	merozoite surface protein 1		0	143.013	151.931	147.472
PBANKA_0832200	PUB domain-containing protein, putative		0	71.1491	37.7929	54.471
PBANKA_0832600	proteasome subunit beta type-6, putative		0	77.6172	82.4572	80.0372
PBANKA_0833100	M18 aspartyl aminopeptidase, putative		0	21.6478	22.9977	22.3227
PBANKA_0833600	importin alpha re-exporter, putative		0	49.6389	70.3124	59.9756
PBANKA_0834400	mitochondrial-processing peptidase subunit beta, putative		0	89.122	94.6795	91.9007
PBANKA_0835300	V-type proton ATPase subunit E, putative		0	136.243	144.739	140.491
PBANKA_0835900	protein kish, putative		0	148.227	157.47	152.849
PBANKA_0903900	coatomer subunit gamma, putative		0	21.8026	23.1621	22.4824
PBANKA_0904100	ras-related protein Rab-6		0	309.344	273.862	291.603
PBANKA_0906400	60S ribosomal protein L35ae, putative		0	74.6319	79.2858	76.9588
PBANKA_0906500	60S ribosomal protein L28, putative		0	169.403	269.949	219.676
PBANKA_0909900	WD repeat-containing protein, putative		0	6.5555	13.9286	10.242
PBANKA_0910200	protein phosphatase PPM2		0	67.8041	129.658	98.731
PBANKA_0911400	CLPTM1 domain-containing protein, putative		0	49.4091	34.9934	42.2012
PBANKA_0912200	signal recognition particle subunit SRP72, putative		0	53.4286	42.5702	47.9994
PBANKA_0912700	3-oxo-5-alpha-steroid 4-dehydrogenase, putative		0	72.1105	38.3036	55.2071
PBANKA_0913400	protein phosphatase PPM8		0	92.4814	19.6497	56.0656
PBANKA_0913700	coatomer subunit delta, putative		0	43.2079	22.9512	33.0795
PBANKA_0915600	aquaglyceroporin		0	82.7315	43.9452	63.3383
PBANKA_0916100	nucleic acid binding protein, putative		0	156.372	166.123	161.247
PBANKA_0916200	T-complex protein 1 subunit alpha, putative		0	275.162	250.561	262.861
PBANKA_0918000	60S acidic ribosomal protein P0, putative		0	271.044	251.953	261.498
PBANKA_0918300	major facilitator superfamily-related transporter, putative		0	149.413	90.7029	120.058
PBANKA_0919000	26S proteasome regulatory subunit RPN7, putative		0	135.781	115.398	125.589
PBANKA_0920800	CRAL/TRIO domain-containing protein, putative		0	142.774	151.677	147.226
PBANKA_0920900	protein disulfide-isomerase, putative		0	49.7546	52.8572	51.3059
PBANKA_0921400	protein phosphatase, putative		0	111.17	78.7352	94.9528
PBANKA_0921900	WD repeat-containing protein, putative		0	9.13729	19.4142	14.2757
PBANKA_0922300	threonine--tRNA ligase, putative		0	179.871	114.653	147.262
PBANKA_0922500	kelch domain-containing protein, putative		0	153.836	102.143	127.989
PBANKA_0923200	ATP synthase F0 subunit b-like protein, putative		0	43.2956	45.9954	44.6455
PBANKA_0923700	ethanolamine kinase, putative		0	98.3628	78.3724	88.3676
PBANKA_0924800	golgi protein 2		0	62.6732	57.0698	59.8715
PBANKA_0924900	eukaryotic peptide chain release factor GTP-binding subunit, putative		0	80.2433	127.871	104.057
PBANKA_0925400	dynein heavy chain, putative		0	2.06189	2.19047	2.12618
PBANKA_0927800	tRNA nucleotidyltransferase, putative		0	28.5357	15.1576	21.8466
PBANKA_0928100	phosphoglycerate mutase, putative		0	640.342	544.218	592.28
PBANKA_0928200	conserved protein, unknown function		0	94.8052	71.9408	83.373
PBANKA_0929600	nucleolar protein 56, putative		0	149.712	113.606	131.659
PBANKA_0930000	AP-1 complex subunit sigma, putative		0	68.8539	73.1475	71.0007
PBANKA_0930900	ubiquitin carboxyl-terminal hydrolase UCH54, putative		0	50.942	54.1187	52.5304
PBANKA_0931200	heat shock protein 101		0	200.033	150.005	175.019
PBANKA_0931600	guanine nucleotide-exchange factor SEC12, putative		0	75.6905	107.214	91.4522
PBANKA_0933900	glyoxalase I, putative		0	90.6999	32.1186	61.4093
PBANKA_0934300	UDP-galactose transporter, putative		0	30.7561	32.674	31.715
PBANKA_0937200	RNA-binding protein, putative		0	17.1858	27.3862	22.286
PBANKA_0937400	pre-mRNA-processing factor 6, putative		0	18.3689	9.7572	14.0631
PBANKA_0938600	casein kinase 2, alpha subunit		0	223.005	169.222	196.113
PBANKA_0939100	AP2 domain transcription factor, putative		0	6.88095	7.31004	7.0955
PBANKA_0939600	polyadenylate-binding protein-interacting protein 1, putative		0	58.2835	51.5983	54.9409
PBANKA_0941100	conserved Apicomplexan protein, unknown function		0	122.671	86.8802	104.776
PBANKA_0942500	thioredoxin-like mero protein, putative		0	330.335	377.929	354.132
PBANKA_0942700	chromatin remodeling protein, putative		0	24.073	42.6236	33.3483
PBANKA_0942800	syntaxin, putative		0	91.2167	32.3016	61.7592
PBANKA_0942900	phenylalanine--tRNA ligase beta subunit, putative		0	51.2273	72.5624	61.8948
PBANKA_0943100	CCR4-NOT transcription complex subunit 1, putative		0	3.60918	3.83425	3.72172
PBANKA_1000300	Plasmodium exported protein, unknown function		0	31.0243	32.9589	31.9916
PBANKA_1003100	pre-mRNA-processing-splicing factor 8, putative		0	21.7139	11.5339	16.6239
PBANKA_1003300	TMEM33 domain-containing protein, putative		0	101.965	36.1079	69.0365
PBANKA_1008000	armadillo-type repeat protein ATRP, putative		0	102.619	145.357	123.988
PBANKA_1008200	cGMP-dependent protein kinase		0	24.9354	52.9807	38.9581
PBANKA_1008800	glucose-6-phosphate isomerase, putative		0	200.334	212.827	206.581
PBANKA_1010500	Hsp70/Hsp90 organizing protein, putative		0	210.011	162.259	186.135
PBANKA_1010800	CCR4-associated factor 16, putative		0	166.107	220.581	193.344
PBANKA_1012800	voltage-dependent anion-selective channel protein, putative		0	332.357	313.851	323.104
PBANKA_1013100	60S ribosomal protein L14, putative		0	410.475	363.393	386.934
PBANKA_1014900	coatomer subunit beta, putative		0	59.4797	36.1079	47.7938
PBANKA_1016300	proliferation-associated protein 2g4, putative		0	254.778	240.591	247.685
PBANKA_1017500	lipase, putative		0	10.1545	10.7877	10.4711
PBANKA_1017900	phosphoenolpyruvate carboxylase		0	28.5867	20.2462	24.4164
PBANKA_1018400	protein arginine N-methyltransferase 1, putative		0	190.093	144.248	167.17
PBANKA_1018500	transcription factor BTF3, putative		0	61.3354	130.32	95.8279
PBANKA_1018600	60S ribosomal protein L21, putative		0	132.576	211.265	171.92
PBANKA_1019400	60S ribosomal protein L7-3, putative		0	263.051	239.532	251.292
PBANKA_1019500	60S ribosomal protein L5, putative		0	218.547	270.871	244.709
PBANKA_1019700	conserved Plasmodium protein, unknown function		0	127.052	183.18	155.116
PBANKA_1022100	conserved Plasmodium protein, unknown function		0	11.6257	12.3506	11.9881
PBANKA_1022800	glycine--tRNA ligase, putative		0	52.5732	69.8145	61.1938
PBANKA_1023000	myosin-specific chaperone UNC, putative		0	18.5123	9.83336	14.1728
PBANKA_1023400	glutathione reductase, putative		0	21.4736	22.8126	22.1431
PBANKA_1023500	eukaryotic translation initiation factor 3 subunit H, putative		0	45.4143	72.3694	58.8918
PBANKA_1023800	conserved Plasmodium protein, unknown function		0	16.8334	5.96102	11.3972
PBANKA_1023900	glutathione S-transferase, putative		0	104.121	55.3067	79.7136
PBANKA_1024000	thioredoxin-like protein, putative		0	67.9768	72.2157	70.0963
PBANKA_1024900	DNA replication licensing factor MCM2, putative		0	10.9911	35.0295	23.0103
PBANKA_1025200	H/ACA ribonucleoprotein complex subunit 4, putative		0	70.2129	24.8637	47.5383
PBANKA_1027900	small nuclear ribonucleoprotein-associated protein B, putative		0	165.036	233.77	199.403
PBANKA_1028400	60S ribosomal protein L10, putative		0	194.929	155.313	175.121
PBANKA_1028700	26S proteasome regulatory subunit RPN13, putative		0	42.3506	44.9915	43.6711
PBANKA_1029800	glycylpeptide N-tetradecanoyltransferase, putative		0	51.9336	55.1721	53.5529
PBANKA_1030300	nuclear transport factor 2, putative		0	170.758	362.812	266.785
PBANKA_1030600	p1/s1 nuclease, putative		0	292.839	311.1	301.97
PBANKA_1031900	eukaryotic translation initiation factor 2 subunit gamma, putative		0	275.416	170.678	223.047
PBANKA_1032100	rhoptry-associated protein 1		0	247.373	244.027	245.7
PBANKA_1032300	CTP synthase, putative		0	28.2338	44.9915	36.6126
PBANKA_1033100	conserved protein, unknown function		0	40.7342	86.5486	63.6414
PBANKA_1034400	plasmepsin IV		0	213.447	201.562	207.505
PBANKA_1035200	LCCL domain-containing protein		0	16.3686	43.4734	29.921
PBANKA_1036600	ribonucleoside-diphosphate reductase small chain, putative		0	122.319	162.434	142.376
PBANKA_1039600	26S proteasome regulatory subunit RPN6, putative		0	102.949	109.369	106.159
PBANKA_1040100	choline kinase		0	72.6011	77.1284	74.8647
PBANKA_1101400	rhoptry-associated protein 2/3		0	192.543	262.992	227.767
PBANKA_1102200	merozoite surface protein 8		0	234.844	304.93	269.887
PBANKA_1103100	actin-depolymerizing factor 1		0	262.435	185.867	224.151
PBANKA_1103400	60S ribosomal protein L31, putative		0	89.6837	190.552	140.118
PBANKA_1105300	conserved Plasmodium protein, unknown function		0	46.9115	74.7552	60.8333
PBANKA_1105400	small ubiquitin-related modifier, putative		0	215.603	343.572	279.587
PBANKA_1106400	transcription factor 25, putative		0	12.4097	13.1836	12.7966
PBANKA_1107100	subtilisin-like protease 1		0	17.817	18.928	18.3725
PBANKA_1108200	conserved protein, unknown function		0	97.0214	51.5358	74.2786
PBANKA_1109700	KH domain-containing protein, putative		0	5.52972	23.4982	14.5139
PBANKA_1111400	inositol-3-phosphate synthase, putative		0	140.657	149.428	145.043
PBANKA_1112300	ras-related protein Rab-1B, putative		0	320.171	510.204	415.187
PBANKA_1112400	orotate phosphoribosyltransferase, putative		0	168.733	89.6274	129.18
PBANKA_1113500	ras-related protein Rab-1A, putative		0	207.23	165.115	186.172
PBANKA_1116300	malate:quinone oxidoreductase, putative		0	41.0475	21.8036	31.4256
PBANKA_1116500	mitochondrial import receptor subunit TOM40, putative		0	81.2616	86.3289	83.7953
PBANKA_1116800	BFR1 domain-containing protein, putative		0	238.222	202.462	220.342
PBANKA_1117500	ribosomal protein L27a, putative		0	360.553	153.214	256.884
PBANKA_1117700	malate dehydrogenase, putative		0	136.388	181.116	158.752
PBANKA_1118600	cell division cycle protein 48 homologue, putative		0	52.3797	55.646	54.0128
PBANKA_1118700	acyl-CoA synthetase, putative		0	7.8996	16.7844	12.342
PBANKA_1120800	signal recognition particle subunit SRP68, putative		0	60.7247	96.767	78.7458
PBANKA_1121700	leucine--tRNA ligase, putative		0	111.081	90.7756	100.928
PBANKA_1122000	nuclear polyadenylated RNA-binding protein NAB2, putative		0	13.9508	29.6415	21.7961
PBANKA_1122700	tyrosine kinase-like protein, putative		0	5.35224	17.058	11.2051
PBANKA_1122800	ribonuclease H2 subunit A, putative		0	37.0568	39.3676	38.2122
PBANKA_1122900	hexokinase, putative		0	345.663	321.316	333.49
PBANKA_1126200	protein DJ-1, putative		0	338.805	179.966	259.386
PBANKA_1126400	transportin, putative		0	64.0708	68.0661	66.0684
PBANKA_1126500	acetyl-CoA synthetase, putative		0	134.809	155.15	144.979
PBANKA_1127700	nicotinate phosphoribosyltransferase, putative		0	247.834	213.922	230.878
PBANKA_1128200	polyadenylate-binding protein 3, putative		0	41.7705	66.5628	54.1667
PBANKA_1129700	ATP-dependent RNA helicase HAS1, putative		0	18.0581	19.1842	18.6212
PBANKA_1130300	reactive oxygen species modulator 1, putative		0	63.5259	67.4873	65.5066
PBANKA_1130400	proteasome subunit alpha type-4, putative		0	86.7671	92.1778	89.4725
PBANKA_1130500	proteasome subunit alpha type-7, putative		0	88.5673	47.0451	67.8062
PBANKA_1131100	adenylosuccinate synthetase, putative		0	194.485	180.786	187.635
PBANKA_1131500	conserved Plasmodium protein, unknown function		0	19.0919	20.2824	19.6871
PBANKA_1131900	serine/threonine protein phosphatase 5		0	45.031	31.8927	38.4619
PBANKA_1134000	U3 small nucleolar RNA-associated protein 21, putative		0	8.54472	18.1551	13.3499
PBANKA_1134100	T-complex protein 1 subunit delta, putative		0	161.397	214.326	187.862
PBANKA_1134200	pyrroline-5-carboxylate reductase, putative		0	41.0475	87.2144	64.131
PBANKA_1134400	Sas10 domain-containing protein, putative		0	28.7277	30.5192	29.6235
PBANKA_1135100	40S ribosomal protein S15, putative		0	424.067	375.426	399.747
PBANKA_1135300	conserved Plasmodium protein, unknown function		0	6.99139	7.42736	7.20938
PBANKA_1135700	CUGBP Elav-like family member 1, putative		0	20.8852	44.3752	32.6302
PBANKA_1137000	bergheilysin		0	148.614	138.146	143.38
PBANKA_1137200	protein transport protein Sec24A, putative		0	67.9768	48.1438	58.0603
PBANKA_1137800	glideosome-associated connector		0	94.2281	117.513	105.871
PBANKA_1137900	proliferating cell nuclear antigen 1, putative		0	38.9502	82.7582	60.8542
PBANKA_1139900	reticulon-like protein, putative		0	119.244	63.34	91.2921
PBANKA_1140100	nucleoporin NUP205	Nup205	0	81.7358	74.428	78.0819
PBANKA_1142400	nucleoside diphosphate kinase b, putative		0	71.6266	76.0931	73.8598
PBANKA_1143600	alanine--tRNA ligase, putative		0	52.5732	83.7774	68.1753
PBANKA_1144100	ABC transporter E family member 1, putative		0	120.689	109.899	115.294
PBANKA_1145500	conserved protein, unknown function		0	50.3889	42.8248	46.6068
PBANKA_1145900	membrane associated histidine-rich protein 1b		0	307.118	326.27	316.694
PBANKA_1201900	40S ribosomal protein S20e, putative		0	271.331	288.251	279.791
PBANKA_1202100	MKT1 domain-containing protein, putative		0	18.6254	29.6803	24.1528
PBANKA_1202200	U5 small nuclear ribonucleoprotein component, putative		0	35.7833	19.0073	27.3953
PBANKA_1202400	60S ribosomal protein L13, putative		0	475.501	505.153	490.327
PBANKA_1203400	U3 small nucleolar RNA-associated protein 25, putative		0	10.8349	11.5105	11.1727
PBANKA_1205000	G-strand-binding protein 2		0	91.6082	97.3208	94.4645
PBANKA_1206100	eukaryotic translation initiation factor 3 subunit D, putative		0	258.362	295.587	276.975
PBANKA_1206600	26S protease regulatory subunit 4, putative		0	71.6266	50.7287	61.1776
PBANKA_1207000	nucleolar protein 5, putative		0	68.2667	48.3491	58.3079
PBANKA_1207200	adenylate kinase, putative		0	44.1007	46.8507	45.4757
PBANKA_1208700	succinate dehydrogenase subunit 4, putative		0	91.2167	96.9049	94.0608
PBANKA_1209000	eukaryotic translation initiation factor 2 subunit beta, putative		0	190.578	50.6155	120.597
PBANKA_1209800	proteasome subunit beta type-5, putative		0	79.0545	83.9842	81.5194
PBANKA_1210800	hypoxanthine-guanine phosphoribosyltransferase, putative		0	739.211	687.144	713.177
PBANKA_1210900	phosphoglucomutase, putative		0	89.9862	76.478	83.2321
PBANKA_1211000	GMP synthase [glutamine-hydrolyzing], putative		0	156.946	145.892	151.419
PBANKA_1211300	autophagy-related protein 18, putative		0	112.341	89.5095	100.925
PBANKA_1211500	U3 small nucleolar RNA-associated protein 13, putative		0	26.86	9.51163	18.1858
PBANKA_1213600	cysteine--tRNA ligase, putative		0	79.8829	84.8643	82.3736
PBANKA_1214000	heat shock protein 60, putative		0	221.189	234.982	228.085
PBANKA_1214200	ribonucleoside-diphosphate reductase small chain, putative		0	95.5734	67.6888	81.6311
PBANKA_1214300	enolase, putative		0	382.865	381.318	382.092
PBANKA_1215500	translation machinery-associated protein 7, putative		0	197.636	209.961	203.798
PBANKA_1216500	peptidyl-prolyl cis-trans isomerase, putative		0	188.336	266.773	227.555
PBANKA_1217000	peptidase, putative		0	49.012	26.0341	37.5231
PBANKA_1217800	signal peptidase complex subunit 2, putative		0	233.276	185.867	209.571
PBANKA_1218200	T-complex protein 1 subunit epsilon, putative		0	139.638	190.73	165.184
PBANKA_1219300	heat shock protein 110, putative		0	306.384	284.803	295.593
PBANKA_1220300	prodrug activation and resistance esterase, putative		0	84.9259	30.0739	57.4999
PBANKA_1220500	hydrolase, putative		0	5.48707	5.82924	5.65816
PBANKA_1221200	60S ribosomal protein L34, putative		0	260.301	345.667	302.984
PBANKA_1222800	tyrosine--tRNA ligase, putative		0	143.446	121.913	132.679
PBANKA_1223100	proteasome subunit alpha type-6, putative		0	82.0951	130.822	106.458
PBANKA_1223800	V-type proton ATPase subunit a, putative		0	55.9935	23.7941	39.8938
PBANKA_1224200	DnaJ protein, putative		0	26.1577	27.7889	26.9733
PBANKA_1226500	proteasome subunit beta type-4, putative		0	83.3778	44.2885	63.8332
PBANKA_1228400	mannose-6-phosphate isomerase, putative		0	78.666	97.5001	88.0831
PBANKA_1228700	nucleolar protein 10, putative		0	37.645	39.9925	38.8187
PBANKA_1229200	60S ribosomal protein L19, putative		0	177.873	125.976	151.924
PBANKA_1231500	ubiquitin carboxyl-terminal hydrolase 2, putative		0	157.72	148.938	153.329
PBANKA_1231700	60S ribosomal protein L2, putative		0	205.238	218.036	211.637
PBANKA_1231800	60S ribosomal protein L12, putative		0	452.767	412.286	432.526
PBANKA_1232200	FACT complex subunit SPT16		0	155.801	124.137	139.969
PBANKA_1232500	eukaryotic translation initiation factor 3 subunit B, putative		0	178.866	174.185	176.526
PBANKA_1233100	proteasome subunit beta type-1, putative		0	44.1007	140.552	92.3264
PBANKA_1235500	conserved protein, unknown function		0	6.16543	6.5499	6.35766
PBANKA_1235600	adenosylhomocysteinase, putative		0	289.646	331.378	310.512
PBANKA_1237800	multidrug resistance protein 1, putative		0	263.236	207.741	235.489
PBANKA_1237900	mitochondrial-processing peptidase subunit alpha, putative		0	159.886	127.392	143.639
PBANKA_1238200	DnaJ protein, putative		0	40.0464	63.8154	51.9309
PBANKA_1238800	karyopherin beta, putative		0	303.3	312.144	307.722
PBANKA_1239200	ribosome-interacting GTPase 1, putative		0	146.197	93.188	119.692
PBANKA_1239500	mitochondrial import receptor subunit TOM22, putative		0	76.2311	161.97	119.1
PBANKA_1239900	acyl-CoA synthetase, putative		0	174.178	185.039	179.609
PBANKA_1242700	AP-1/2 complex subunit beta, putative		0	22.8042	12.1131	17.4586
PBANKA_1242800	eukaryotic translation initiation factor 3 subunit E, putative		0	121.507	172.112	146.809
PBANKA_1244600	phosphoenolpyruvate/phosphate translocator		0	20.603	21.8878	21.2454
PBANKA_1300600	bromodomain protein 4, putative		0	16.8334	35.7661	26.2998
PBANKA_1301400	proteasome subunit alpha type-1, putative		0	126.55	179.255	152.902
PBANKA_1302200	translocation protein SEC62, putative		0	112.341	179.019	145.68
PBANKA_1302500	conserved protein, unknown function		0	35.8133	38.0465	36.9299
PBANKA_1302800	thioredoxin peroxidase 1		0	547.3	581.429	564.365
PBANKA_1303300	cytochrome b-c1 complex subunit Rieske, putative		0	29.8946	63.5175	46.706
PBANKA_1303600	leucine carboxyl methyltransferase, putative		0	32.4388	68.9232	50.681
PBANKA_1303800	triosephosphate isomerase, putative		0	430.337	411.455	420.896
PBANKA_1305000	conserved Plasmodium protein, unknown function		0	232.008	246.475	239.242
PBANKA_1305100	60S ribosomal protein L1, putative		0	245.907	365.738	305.822
PBANKA_1305300	FACT complex subunit SSRP1, putative		0	324.717	275.972	300.345
PBANKA_1306200	tRNA import protein tRIP		0	238.341	196.936	217.638
PBANKA_1306300	protein KIC9, putative		0	10.6777	5.67177	8.17473
PBANKA_1307800	heat shock protein 90, putative		0	48.5107	12.8839	30.6973
PBANKA_1308900	histidine--tRNA ligase, putative		0	29.9785	42.4639	36.2212
PBANKA_1309900	M17 leucyl aminopeptidase, putative		0	252.103	214.259	233.181
PBANKA_1310200	nucleoporin NUP313	Nup313	0	389.158	417.601	403.379
PBANKA_1310800	40S ribosomal protein S5, putative		0	433.195	460.209	446.702
PBANKA_1314800	elongation factor 2, putative		0	295.029	313.427	304.228
PBANKA_1315500	sortilin, putative		0	12.032	25.5645	18.7983
PBANKA_1315700	rhoptry neck protein 2		0	10.257	5.44828	7.85262
PBANKA_1317400	HSP90 co-chaperone p23, putative		0	83.7048	133.387	108.546
PBANKA_1317500	glucose-6-phosphate dehydrogenase-6-phosphogluconolactonase, putative		0	67.4044	47.7384	57.5714
PBANKA_1318100	aminopeptidase P, putative		0	123.777	102.275	113.026
PBANKA_1318400	6-phosphogluconate dehydrogenase, decarboxylating, putative		0	203.498	192.167	197.833
PBANKA_1319100	hemolysin III, putative		0	37.4469	39.782	38.6144
PBANKA_1319200	AP-1 complex subunit gamma, putative		0	10.0022	10.6259	10.3141
PBANKA_1320400	conserved Plasmodium protein, unknown function		0	15.378	16.337	15.8575
PBANKA_1320700	signal peptide peptidase, putative		0	25.9668	82.7582	54.3625
PBANKA_1321000	MA3 domain-containing protein, putative		0	90.2907	95.9211	93.1059
PBANKA_1322700	ATP-dependent RNA helicase DBP5, putative		0	94.4457	83.6126	89.0291
PBANKA_1323000	conserved protein, unknown function		0	94.4457	33.445	63.9453
PBANKA_1323200	conserved Plasmodium protein, unknown function		0	38.025	80.7924	59.4087
PBANKA_1324400	60S ribosomal protein L27, putative		0	292.393	232.97	262.682
PBANKA_1325600	valine--tRNA ligase, putative		0	39.6374	52.6363	46.1369
PBANKA_1326000	GTP-binding protein, putative		0	41.1425	17.4832	29.3128
PBANKA_1326300	cytochrome c1, heme protein, mitochondrial, putative		0	27.0872	57.5526	42.3199
PBANKA_1326800	replication factor C subunit 3, putative		0	62.0486	32.9589	47.5038
PBANKA_1327021	fam-a protein		0	35.4563	37.6673	36.5618
PBANKA_1327300	fam-a protein		0	38.2522	40.6375	39.4449
PBANKA_1328100	ATP synthase (C/AC39) subunit, putative		0	83.8143	89.0409	86.4276
PBANKA_1329700	26S proteasome regulatory subunit RPN2, putative		0	131.325	139.514	135.42
PBANKA_1331400	MORC family protein, putative		0	44.7564	43.2248	43.9906
PBANKA_1332100	zinc finger protein, putative		0	41.1002	14.5544	27.8273
PBANKA_1332800	acetyl-CoA carboxylase		0	3.56101	11.3492	7.45512
PBANKA_1334100	proteasome subunit beta type-2, putative		0	164.19	58.1429	111.167
PBANKA_1337400	nucleoside-diphosphatase, putative		0	38.3209	40.7105	39.5157
PBANKA_1338600	60S ribosomal protein L23, putative		0	117.927	62.6402	90.2834
PBANKA_1339900	SNARE protein, putative		0	97.0214	206.143	151.582
PBANKA_1340100	L-lactate dehydrogenase		0	506.599	574.069	540.334
PBANKA_1340400	lactate dehydrogenase, putative		0	159.766	305.511	232.639
PBANKA_1342500	conserved Plasmodium protein, unknown function		0	14.0333	29.8169	21.9251
PBANKA_1346200	signal peptidase complex catalytic subunit SEC11, putative		0	58.0019	61.6189	59.8104
PBANKA_1346600	glutamine--tRNA ligase, putative		0	150.315	133.074	141.694
PBANKA_1347700	isoleucine--tRNA ligase, putative		0	66.9638	26.6773	46.8206
PBANKA_1348100	AMMECR1 domain-containing protein, putative		0	92.4014	98.1634	95.2824
PBANKA_1348900	chaperone binding protein, putative		0	104.837	111.374	108.105
PBANKA_1349900	conserved Plasmodium protein, unknown function		0	97.4645	103.542	100.503
PBANKA_1350600	nuclear movement protein, putative		0	30.063	63.8753	46.9691
PBANKA_1350700	tryptophan--tRNA ligase, putative		0	32.2428	34.2534	33.2481
PBANKA_1351800	26S proteasome regulatory subunit RPN3, putative		0	85.3789	158.73	122.055
PBANKA_1351900	60S ribosomal protein L6, putative		0	277.204	147.245	212.225
PBANKA_1352000	elongation factor 1-gamma, putative		0	529.646	506.406	518.026
PBANKA_1354400	60S ribosomal protein L18, putative		0	464.016	431.332	447.674
PBANKA_1354500	60S ribosomal protein L18-2, putative		0	399.5	363.782	381.641
PBANKA_1355100	40S ribosomal protein S6, putative		0	172.135	109.721	140.928
PBANKA_1355500	casein kinase II beta chain, putative		0	124.097	65.9178	95.0075
PBANKA_1356700	kelch protein K13, putative		0	14.4612	30.7259	22.5936
PBANKA_1357200	endoplasmic reticulum chaperone GRP170, putative		0	186.213	197.825	192.019
PBANKA_1357700	aspartate carbamoyltransferase, putative		0	114.757	121.913	118.335
PBANKA_1358000	thioredoxin 2		0	67.9768	72.2157	70.0963
PBANKA_1358600	isocitrate dehydrogenase [NADP], mitochondrial, putative		0	113.778	72.5237	93.1507
PBANKA_1358700	conserved Plasmodium protein, unknown function		0	45.6571	24.2521	34.9546
PBANKA_1359000	protein transport protein SEC61 subunit alpha, putative		0	135.666	120.105	127.885
PBANKA_1359200	DNA/RNA-binding protein Alba 2, putative		0	158.5	168.384	163.442
PBANKA_1359700	6-cysteine protein P47		0	148.571	157.836	153.203
PBANKA_1360500	ethanolamine-phosphate cytidylyltransferase		0	38.1838	40.5648	39.3743
PBANKA_1362000	glutamate--tRNA ligase, putative		0	239.231	211.791	225.511
PBANKA_1362900	lysine--tRNA ligase, putative		0	350.821	333.467	342.144
PBANKA_1364200	60S ribosomal protein L17, putative		0	161.702	171.786	166.744
PBANKA_1364300	glycerol kinase, putative		0	149.115	203.674	176.395
PBANKA_1365100	conserved Plasmodium protein, unknown function	Nup176	0	392.313	424.495	408.404
PBANKA_1365200	thioredoxin-related protein, putative		0	310.845	330.229	320.537
PBANKA_1365300	intron-binding protein aquarius, putative		0	9.46551	5.02788	7.24669
PBANKA_1400091	reticulocyte binding protein, putative		0	7.69179	4.08572	5.88875
PBANKA_1400700	Plasmodium exported protein, unknown function		0	308.45	196.61	252.53
PBANKA_1402600	DNA ligase I, putative		0	23.7692	12.6257	18.1974
PBANKA_1404900	26S protease regulatory subunit 10B, putative		0	108.625	86.5486	97.5866
PBANKA_1406700	carbamoyl phosphate synthetase, putative		0	232.978	184.313	208.645
PBANKA_1407400	mRNA-decapping enzyme 2, putative		0	31.0695	8.25172	19.6606
PBANKA_1407800	U4/U6 small nuclear ribonucleoprotein PRP3, putative		0	15.7178	16.6979	16.2078
PBANKA_1409900	AP-1 complex subunit mu-1, putative		0	23.2513	24.7012	23.9763
PBANKA_1410000	26S protease regulatory subunit 7, putative		0	50.8208	107.98	79.4002
PBANKA_1410300	M1-family alanyl aminopeptidase, putative		0	230.699	255.741	243.22
PBANKA_1410400	V-type proton ATPase catalytic subunit A, putative		0	52.4011	111.337	81.8693
PBANKA_1411300	eukaryotic translation initation factor 4 gamma, putative		0	179.102	134.308	156.705
PBANKA_1412100	Maf-like protein, putative		0	40.1216	42.6236	41.3726
PBANKA_1413900	zinc finger (CCCH type) protein, putative		0	50.8208	80.9848	65.9028
PBANKA_1414100	CDP-diacylglycerol--inositol 3-phosphatidyltransferase, putative		0	50.105	53.2294	51.6672
PBANKA_1414400	exportin-T, putative		0	9.0906	9.65747	9.37403
PBANKA_1415500	U4/U6.U5 tri-snRNP-associated protein 2, putative		0	16.6236	17.6602	17.1419
PBANKA_1415600	DNA replication licensing factor MCM4, putative		0	79.1383	84.0732	81.6057
PBANKA_1415900	zinc finger protein, putative		0	64.681	137.429	101.055
PBANKA_1417300	translocation protein SEC63, putative		0	79.7635	84.7374	82.2505
PBANKA_1417800	tRNA (guanine(26)-N(2))-dimethyltransferase, putative		0	65.7975	27.9602	46.8789
PBANKA_1418300	golgi protein 1, putative		0	33.5609	44.5671	39.064
PBANKA_1418900	ras-related protein Rab-11A		0	494.091	367.431	430.761
PBANKA_1422400	importin subunit beta, putative		0	36.5075	38.784	37.6458
PBANKA_1423500	60S ribosomal protein L13-2, putative		0	297.833	210.937	254.385
PBANKA_1424200	conserved protein, unknown function		0	113.02	85.763	99.3917
PBANKA_1424300	NPL domain-containing protein, putative		0	75.1575	119.766	97.4618
PBANKA_1425100	karyopherin alpha, putative		0	19.5823	20.8034	20.1929
PBANKA_1426300	ER membrane protein complex subunit 1, putative		0	95.0344	70.6724	82.8534
PBANKA_1426700	hydroxymethyldihydropterin pyrophosphokinase-dihydropteroate synthase, putative		0	78.4732	33.3467	55.9099
PBANKA_1426900	ATP-dependent RNA helicase DBP1, putative		0	140.889	149.675	145.282
PBANKA_1428500	glycerol-3-phosphate 1-O-acyltransferase, putative		0	54.9178	58.3424	56.6301
PBANKA_1428700	eukaryotic translation initiation factor 3 subunit A, putative		0	109.85	125.677	117.764
PBANKA_1429600	proline--tRNA ligase		0	183.762	195.222	189.492
PBANKA_1430800	thioredoxin peroxidase 2, putative		0	49.6389	52.7343	51.1866
PBANKA_1431900	glycerol-3-phosphate dehydrogenase [NAD(+)], putative		0	87.0029	92.4283	89.7156
PBANKA_1432500	DNA-binding chaperone, putative		0	24.7619	26.306	25.5339
PBANKA_1433400	diphthamide biosynthesis protein 3, putative		0	133.404	141.723	137.564
PBANKA_1433500	PPPDE peptidase domain-containing protein, putative		0	104.121	110.613	107.367
PBANKA_1434200	arginine--tRNA ligase, putative		0	145.202	115.693	130.447
PBANKA_1434700	clathrin heavy chain, putative		0	59.1118	34.2534	46.6826
PBANKA_1435300	pre-mRNA-processing factor 17, putative		0	17.0485	36.2232	26.6359
PBANKA_1436900	FbpA domain protein, putative		0	13.4582	14.2974	13.8778
PBANKA_1438300	phospholipid-transporting ATPase, putative		0	13.3155	21.2187	17.2671
PBANKA_1438600	vacuolar iron transporter		0	39.0929	41.5307	40.3118
PBANKA_1440700	ubiquitin-activating enzyme E1, putative		0	95.2889	111.354	103.321
PBANKA_1441100	haloacid dehalogenase-like hydrolase, putative		0	148.227	236.206	192.216
PBANKA_1441400	proliferating cell nuclear antigen 2		0	161.702	128.839	145.271
PBANKA_1441900	DNA helicase 60, putative		0	14.9264	15.8572	15.3918
PBANKA_1444000	macrophage migration inhibitory factor		0	276.009	293.221	284.615
PBANKA_1444100	T-complex protein 1 subunit gamma, putative		0	295.36	334.697	315.029
PBANKA_1445100	ATP-dependent protease subunit ClpQ, putative		0	51.5573	54.7723	53.1648
PBANKA_1445400	protein transport protein SEC13		0	15.5347	33.0069	24.2708
PBANKA_1446500	asparagine-rich protein, putative		0	30.371	32.2649	31.3179
PBANKA_1446800	60 kDa chaperonin, putative		0	75.4764	64.1464	69.8114
PBANKA_1448500	sentrin-specific protease 1, putative		0	169.762	156.301	163.032
PBANKA_1449000	microgamete surface protein MiGS, putative		0	18.4963	78.5987	48.5475
PBANKA_1449400	splicing factor 3B subunit 3, putative		0	17.5244	9.30859	13.4165
PBANKA_1450200	serine hydroxymethyltransferase, putative		0	169.019	230.862	199.94
PBANKA_1452000	hydrolase, putative		0	26.5482	28.2037	27.3759
PBANKA_1452300	conserved protein, unknown function		0	152.462	107.98	130.221
PBANKA_1452500	conserved Plasmodium protein, unknown function		0	118.253	125.627	121.94
PBANKA_1452600	calcyclin binding protein, putative		0	94.4457	150.503	122.474
PBANKA_1453300	acyl-CoA synthetase, putative		0	141.543	120.296	130.919
PBANKA_1454600	conserved Plasmodium protein, unknown function	Nup269	0	9.44457	25.0838	17.2642
PBANKA_1455700	conserved Plasmodium protein, unknown function		0	116.004	123.238	119.621
PBANKA_1456200	rab specific GDP dissociation inhibitor, putative		0	211.567	124.866	168.216
PBANKA_1457400	N-alpha-acetyltransferase 15, NatA auxiliary subunit, putative		0	60.8359	73.8623	67.3491
PBANKA_1459900	signal recognition particle receptor subunit beta, putative		0	122.671	130.32	126.496
PBANKA_1461600	conserved protein, unknown function		0	6.86325	14.5825	10.7229
PBANKA_1462000	conserved protein, unknown function		0	65.8788	104.98	85.4295
